# Supplementary material for: FOXN3 and GDNF Polymorphisms as Common Genetic Factors of Substance Use and Addictive Behaviors
Source: J Pers Med. 2022 Apr 26;12(5):690. doi: 10.3390/jpm12050690 (PMC9144496; doi:10.3390/jpm12050690)
Supplement: Supplementary file 1 [file jpm-12-00690-s001.zip]

Archive with 1 entries (1 files):
- jpm-1687067-supplementary.pdf
